# Supplementary material for: Historical Biogeography of Earwigs
Source: Biology (Basel). 2022 Dec 9;11(12):1794. doi: 10.3390/biology11121794 (PMC9775502; doi:10.3390/biology11121794)
Supplement: Supplementary file 1 [file biology-11-01794-s001.zip › Dermaptera_Supplementary/Tables S1-4.xls]

## Sheet: Table S1
	Africa	Madagascar	Palearctic	South East Asia	India	South America	North America	Australia	New Guinea
Bormansia	1	0	0	0	0	0	0	0	0
Karschiella	1	0	0	0	0	0	0	0	0
Haplodyplatidae	1	1	0	1	1	1	1	1	0
Cylindrogastrinae	0	0	0	0	0	1	0	0	0
Schizodiplatys	1	0	0	1	0	0	0	0	0
Diplatys	1	1	0	1	0	0	0	0	0
Lobodiplatys	1	0	0	0	1	0	0	0	0
Circodiplatys	0	0	0	1	0	0	0	0	0
Paradiplatys	1	0	1	1	1	0	0	0	0
Diplatymorpha	0	0	0	1	0	0	0	0	0
Pygidicrana	0	0	0	0	0	1	0	0	0
Cranopygia	0	0	0	1	1	0	0	1	1
Macrocranopygia	0	0	0	1	0	0	0	0	0
Paracranopygia	0	0	0	1	1	0	0	0	0
Epicranopygia	0	0	0	0	1	0	0	0	0
Tagalina	0	0	0	1	0	0	0	0	1
Dacnodes	1	1	0	1	1	0	0	0	0
Anataelinae	0	0	1	0	0	1	0	0	0
Challinae	0	0	1	0	0	0	0	0	0
Echinosomatinae	1	1	0	1	1	0	0	1	1
Blandicinae	1	1	0	0	0	0	0	1	0
Brindlensiinae	0	0	0	0	0	0	0	1	0
Esphalmenus	1	0	0	0	0	1	0	0	0
Echinopsalis	0	0	0	0	0	1	0	0	0
Pyragropsis	0	0	0	0	0	1	1	0	0
Pyragra	0	0	0	0	0	1	0	0	0
Apachyus	1	1	0	1	1	0	0	1	1
Dendroiketes	0	0	0	0	1	0	0	0	1
Nalinae	1	1	0	1	1	0	0	1	1
Labidura	1	1	1	1	1	1	1	1	0
Tomopygia	0	0	0	1	0	0	0	0	0
Forcipula	1	0	0	1	1	1	0	0	1
Allostethinae	0	0	0	1	1	0	0	1	0
Parisolabinae	0	0	1	1	1	0	0	1	0
Idolopsalinae	0	0	0	0	0	1	1	0	0
Isolaboidinae	0	0	1	0	1	0	0	0	0
Anophthalmolabinae	0	0	0	0	0	1	0	0	0
Gonolabinae	0	0	0	0	0	1	0	0	0
Brachylabinae	1	1	0	1	1	1	0	1	0
Antisolabinae	1	0	0	1	1	0	0	1	1
Isolabinae	1	0	0	0	1	1	0	1	0
Platylabiinae	0	0	0	1	1	0	0	0	0
Anisolabidinae	1	1	1	1	1	1	1	1	1
Pericominae	0	0	0	0	0	1	0	0	0
Vandicinae	1	0	0	0	0	0	0	0	0
Strongylopsalinae	0	0	0	0	0	1	0	0	0
Isopyginae	0	1	0	0	0	0	0	0	0
Nesogastrinae	0	0	0	1	0	0	0	1	1
Sparattinae	0	1	0	1	0	1	1	1	1
Spongiphorinae	1	1	0	1	1	1	1	1	1
Labiinae	1	1	1	1	1	1	1	1	1
Geracinae	1	0	0	1	0	1	0	0	0
Chelisochellinae	0	0	0	1	0	0	0	0	0
Chelisochinae	1	1	0	1	1	0	1	1	1
Opisthocosminae	1	1	0	1	1	1	0	1	0
Cosmiellinae	1	0	0	1	1	1	1	0	0
Ancistrogastrinae	0	0	0	0	0	1	1	0	0
Sarcinastricinae	0	0	0	0	0	1	0	0	0
Rhyacolabinae	0	0	0	0	0	1	0	0	0
Neolobophorinae	0	0	0	1	1	1	1	0	0
Diaperasticinae	1	1	0	0	0	0	0	0	0
Anechurinae	0	0	1	1	1	0	0	0	0
Allodahlinae	0	0	1	1	1	0	0	0	0
Forficulinae	1	0	1	1	1	1	1	1	0
Hemimeridae	1	0	0	0	0	0	0	0	0
Arixenidae	0	0	0	1	0	0	0	0	0

## Sheet: Table S2
	Outgroup	Africa	Madagascar	Palearctic	South East Asia	India	South America	North America	Australia	New Guinea
Karschiellidae	0	1	0	0	0	0	0	0	0	0
Bormansia	0	1	0	0	0	0	0	0	0	0
Karschiella	0	1	0	0	0	0	0	0	0	0
Haplodyplatidae	0	1	1	0	1	1	1	1	1	0
Diplatyidae	0	1	1	1	1	1	1	0	0	0
Cylindrogastrinae	0	0	0	0	0	0	1	0	0	0
Diplatyinae	0	1	1	1	1	1	0	0	0	0
Schizodiplatys	0	1	0	0	1	0	0	0	0	0
Diplatys	0	1	1	0	1	0	0	0	0	0
Lobodiplatys	0	1	0	0	0	1	0	0	0	0
Circodiplatys	0	0	0	0	1	0	0	0	0	0
Paradiplatys	0	1	0	1	1	1	0	0	0	0
Diplatymorpha	0	0	0	0	1	0	0	0	0	0
Pygidicraninae	0	1	1	0	1	1	1	0	1	1
Pygidicrana	0	0	0	0	0	0	1	0	0	0
Cranopygia	0	0	0	0	1	1	0	0	1	1
Macrocranopygia	0	0	0	0	1	0	0	0	0	0
Paracranopygia	0	0	0	0	1	1	0	0	0	0
Epicranopygia	0	0	0	0	0	1	0	0	0	0
Tagalina	0	0	0	0	1	0	0	0	0	1
Dacnodes	0	1	1	0	1	1	0	0	0	0
Anataelinae	0	0	0	1	0	0	1	0	0	0
Challinae	0	0	0	1	0	0	0	0	0	0
Echinosomatinae	0	1	1	0	1	1	0	0	1	1
Blandicinae	0	1	1	0	0	0	0	0	1	0
Brindlensiinae	0	0	0	0	0	0	0	0	1	0
Esphalmeninae	0	1	0	0	0	0	1	0	0	0
Esphalmenus	0	1	0	0	0	0	1	0	0	0
Pyragrinae	0	0	0	0	0	0	1	1	0	0
Echinopsalis	0	0	0	0	0	0	1	0	0	0
Pyragropsis	0	0	0	0	0	0	1	1	0	0
Pyragra	0	0	0	0	0	0	1	0	0	0
Apachydae	0	1	0	0	1	1	0	0	1	1
Apachyus	0	1	1	0	1	1	0	0	1	1
Dendroiketes	0	0	0	0	0	1	0	0	0	1
Nalinae	0	1	1	0	1	1	0	0	1	1
Labidurinae	0	1	1	1	1	1	1	1	1	1
Labidura	0	1	1	1	1	1	1	1	1	0
Tomopygia	0	0	0	0	1	0	0	0	0	0
Forcipula	0	1	0	0	1	1	1	0	0	1
Allostethinae	0	0	0	0	1	1	0	0	1	0
Anisolabiidae	0	1	1	1	1	1	1	1	1	1
Parisolabinae	0	0	0	1	1	1	0	0	1	0
Idolopsalinae	0	0	0	0	0	0	1	1	0	0
Isolaboidinae	0	0	0	1	0	1	0	0	0	0
Anophthalmolabinae	0	0	0	0	0	0	1	0	0	0
Gonolabinae	0	0	0	0	0	0	1	0	0	0
Brachylabinae	0	1	1	0	1	1	1	0	1	0
Antisolabinae	0	1	0	0	1	1	0	0	1	1
Isolabinae	0	1	0	0	0	1	1	0	1	0
Platylabiinae	0	0	0	0	1	1	0	0	0	0
Anisolabidinae	0	1	1	1	1	1	1	1	1	1
Pericominae	0	0	0	0	0	0	1	0	0	0
Vandicinae	0	1	0	0	0	0	0	0	0	0
Strongylopsalinae	0	0	0	0	0	0	1	0	0	0
Isopyginae	0	0	1	0	0	0	0	0	0	0
Nesogastrinae	0	0	0	0	1	0	0	0	1	1
Sparattinae	0	0	1	0	1	0	1	1	1	1
Spongiphorinae	0	1	1	0	1	1	1	1	1	1
Labiinae	0	1	1	1	1	1	1	1	1	1
Geracinae	0	1	0	0	1	0	1	0	0	0
Chelisochidae	0	1	1	0	1	1	0	1	1	1
Chelisochellinae	0	0	0	0	1	0	0	0	0	0
Chelisochinae	0	1	1	0	1	1	0	1	1	1
Forficulidae	0	1	1	1	1	1	1	1	1	0
Opisthocosminae	0	1	1	0	1	1	1	0	1	0
Cosmiellinae	0	1	0	0	1	1	1	1	0	0
Ancistrogastrinae	0	0	0	0	0	0	1	1	0	0
Sarcinastricinae	0	0	0	0	0	0	1	0	0	0
Rhyacolabinae	0	0	0	0	0	0	1	0	0	0
Neolobophorinae	0	0	0	0	1	1	1	1	0	0
Diaperasticinae	0	1	1	0	0	0	0	0	0	0
Anechurinae	0	0	0	1	1	1	0	0	0	0
Allodahlinae	0	0	0	1	1	1	0	0	0	0
Forficulinae	0	1	0	1	1	1	1	1	1	0
Hemimeridae	0	1	0	0	0	0	0	0	0	0
Arixenidae	0	0	0	0	1	0	0	0	0	0
Dyplatidae+"Pygidicranidae"	0	1	1	1	1	1	1	1	1	1
Dyplatidae+"Pygidicranidae"+Allostethinae	0	1	1	1	1	1	1	1	1	1
Labiinae +Chelisochidae	0	1	1	1	1	1	1	1	1	1
Labiinae +Chelisochidae+Arixenidae	0	1	1	1	1	1	1	1	1	1
Forficulidae+Nesogastrinae	0	1	1	1	1	1	1	1	1	1
Forficulidae+"Spongiphoridae"+Chelisochidae+Arixenidae+Hemimeridae	0	1	1	1	1	1	1	1	1	1
														+

## Sheet: Table S3
Character	Max steps	ci	ri	rc	hi
1	1	1	0/0	0/0	0
2	1	1	0/0	0/0	0
3	1	1	0/0	0/0	0
4	3	0.5	0.5	0.25	0.5
5	4	0.333	0.333	0.111	0.667
6	1	1	0/0	0/0	0
7	5	0.5	0.75	0.375	0.5
8	2	0.5	0	0	0.5
9	3	0.5	0.5	0.25	0.5
10	2	0.5	0	0	0.5
11	1	1	0/0	0/0	0
12	4	0.5	0.667	0.333	0.5
13	1	1	0/0	0/0	0
14	3	0.5	0.5	0.25	0.5
15	1	1	0/0	0/0	0
16	4	0.333	0.333	0.111	0.667
17	1	1	0/0	0/0	0
18	2	1	1	1	0
19	1	1	0/0	0/0	0
20	2	0.5	0	0	0.5
21	4	1	1	1	0
22	2	0.5	0	0	0.5
23	1	1	0/0	0/0	0
24	4	1	1	1	0
25	3	0.5	0.5	0.25	0.5
26	1	1	0/0	0/0	0
27	2	0.5	0	0	0.5
28	2	0.5	0	0	0.5
29	2	1	1	1	0
30	1	1	0/0	0/0	0
31	2	1	1	1	0
32	1	1	0/0	0/0	0
33	5	0.5	0.75	0.375	0.5
34	4	1	1	1	0
35	2	0.5	0	0	0.5
36	4	1	1	1	0
37	1	1	0/0	0/0	0
38	2	0.5	0	0	0.5
39	1	1	0/0	0/0	0
40	5	0.333	0.5	0.167	0.667
41	3	0.5	0.5	0.25	0.5
42	1	1	0/0	0/0	0
43	4	0.333	0.333	0.111	0.667
44	2	1	1	1	0
45	2	0.5	0	0	0.5
46	1	1	0/0	0/0	0
47	1	1	0/0	0/0	0
48	4	0.5	0.667	0.333	0.5
49	5	0.5	0.75	0.375	0.5
50	4	0.25	0	0	0.75
51	2	1	1	1	0
52	1	1	0/0	0/0	0
53	1	1	0/0	0/0	0
54	1	1	0/0	0/0	0
55	1	1	0/0	0/0	0
56	1	1	0/0	0/0	0
57	3	0.333	0	0	0.667
58	4	0.333	0.333	0.111	0.667
59	2	1	1	1	0
60	1	1	0/0	0/0	0
61	3	0.333	0	0	0.667
62	3	0.5	0.5	0.25	0.5
63	1	1	0/0	0/0	0
64	3	0.5	0.5	0.25	0.5
65	2	0.5	0	0	0.5
66	4	0.5	0.667	0.333	0.5
67	5	0.5	0.75	0.375	0.5
68	2	1	1	1	0
69	1	1	0/0	0/0	0
70	1	1	0/0	0/0	0
71	4	0.5	0.667	0.333	0.5
72	2	0.5	0	0	0.5
73	3	0.5	0.5	0.25	0.5
74	3	0.5	0.5	0.25	0.5
75	3	0.333	0	0	0.667
76	1	1	0/0	0/0	0
77	1	1	0/0	0/0	0
78	1	1	0/0	0/0	0
79	1	1	0/0	0/0	0
80	1	1	0/0	0/0	0
81	1	1	0/0	0/0	0
82	1	1	0/0	0/0	0
83	1	1	0/0	0/0	0

## Sheet: Table S4
ACCTRAN optimization				DELTRAN optimization
Branch	Character	Change		Branch	Character	Change
node 18<-> Outgroup	37	1<=>0		node_18<->Outgroup	37	1<=>0
	38	1<=>0			38	1<=>0
	42	1<=>0			42	1<=>0
	52	1<=>0			52	1<=>0
	60	1<=>0			60	1<=>0
	65	1<=>0			65	1<=>0
	75	1<=>0			75	1<=>0
	78	1<=>0			78	1<=>0
	79	1<=>0			79	1<=>0
	80	1<=>0			80	1<=>0
	81	1<=>0			81	1<=>0
	82	1<=>0			82	1<=>0
	83	1<=>0			83	1<=>0
node 18-->node 17	4	0-->1		node_18-->node_17	58	0==>1
	14	0-->1			59	0==>1
	58	0==>1		node_17-->node_15	14	0-->1
	59	0==>1			24	0==>1
	62	0-->1			33	0==>1
	64	0-->1			34	0==>1
node 17-->node 15	16	0-->1			36	0==>1
	24	0==>1			49	0==>1
	33	0==>1			62	0-->1
	34	0==>1			64	0-->1
	36	0==>1		node_15-->node_14	4	0-->1
	49	0==>1			25	0==>1
	57	0-->1			48	0==>1
node 15-->node 14	25	0==>1			66	0==>1
	48	0==>1		node_14-->node_13	5	0==>1
	50	0-->1			7	0==>1
	66	0==>1			9	0==>1
node 14-->node 13	5	0==>1			21	0==>1
	7	0==>1		node_13-->node_12	12	0==>1
	9	0==>1			40	0==>1
	16	1-->0			67	0==>1
	21	0==>1		node_12-->Africa	1	0==>1
	57	1-->0			2	0==>1
	72	0-->1			3	0==>1
node 13-->node 12	8	0-->1			8	0-->1
	10	0-->1			10	0-->1
	12	0==>1			27	0==>1
	40	0==>1			28	0==>1
	58	1-->0			50	0-->1
	61	0-->1			54	0==>1
	67	0==>1			58	1-->0
node 12-->Africa	1	0==>1			61	0-->1
	2	0==>1			72	0-->1
	3	0==>1			76	0==>1
	27	0==>1		node_12-->node_11	16	0-->1
	28	0==>1			18	0==>1
	54	0==>1			25	1==>0
	76	0==>1			41	0==>1
node 12-->node 11	16	0-->1			43	0==>1
	18	0==>1			51	0==>1
	25	1==>0			71	0==>1
	41	0==>1			73	0==>1
	43	0==>1			74	0==>1
	51	0==>1			8	0-->1
	71	0==>1			11	0==>1
	72	1-->0			13	0==>1
	73	0==>1			17	0==>1
	74	0==>1			20	0==>1
node 11-->South East Asia	10	1-->0			39	0==>1
	11	0==>1			57	0==>1
	13	0==>1			61	0-->1
	17	0==>1			63	0==>1
	20	0==>1			77	0==>1
	39	0==>1		node_11-->India	9	1==>0
	50	1-->0			10	0-->1
	57	0==>1			19	0==>1
	58	0-->1			35	0==>1
	63	0==>1			45	0==>1
	77	0==>1			50	0-->1
node 11-->India	8	1-->0			58	1-->0
	9	1==>0		node_13-->Madagascar	33	1==>0
	19	0==>1			49	1==>0
	35	0==>1			56	0==>1
	45	0==>1			72	0-->1
	61	1-->0			75	1==>0
node 13-->Madagascar	33	1==>0		node_14-->Australia	16	0-->1
	49	1==>0			26	0==>1
	50	1-->0			41	0==>1
	56	0==>1			43	0==>1
	75	1==>0			50	0-->1
node 14-->Australia	26	0==>1			57	0-->1
	41	0==>1		node_15-->NewGuinea	16	0-->1
	43	0==>1			20	0==>1
node 15-->New Guinea	4	1-->0			35	0==>1
	20	0==>1			38	1==>0
	35	0==>1			40	0==>1
	38	1==>0			57	0-->1
	40	0==>1			65	1==>0
	65	1==>0			75	1==>0
	75	1==>0		node_17-->node_16	4	0-->1
node 17-->node 16	29	0==>1			29	0==>1
	31	0==>1			31	0==>1
	44	0==>1			44	0==>1
	67	0==>1			67	0==>1
	68	0==>1			68	0==>1
	71	0==>1			71	0==>1
node 16-->South America	5	0==>1		node_16-->SAmerica	5	0==>1
	6	0==>1			6	0==>1
	15	0==>1			14	0-->1
	22	0==>1			15	0==>1
	27	0==>1			22	0==>1
	28	0==>1			27	0==>1
	30	0==>1			28	0==>1
	32	0==>1			30	0==>1
	40	0==>1			32	0==>1
	46	0==>1			40	0==>1
	47	0==>1			46	0==>1
	48	0==>1			47	0==>1
	50	0==>1			48	0==>1
	53	0==>1			50	0==>1
	55	0==>1			53	0==>1
	61	0==>1			55	0==>1
	62	1-->0			61	0==>1
	64	1-->0			66	0==>1
	66	0==>1			69	0==>1
	69	0==>1			70	0==>1
	70	0==>1		node_16-->NAmerica	62	0-->1
node 16-->North America	14	1-->0			64	0-->1
node 18-->Palearctic	5	0==>1		node_18-->Palearctic	5	0==>1
	7	0==>1			7	0==>1
	12	0==>1			12	0==>1
	22	0==>1			22	0==>1
	23	0==>1			23	0==>1
	43	0==>1			43	0==>1
	45	0==>1			45	0==>1
	73	0==>1			73	0==>1
	74	0==>1			74	0==>1
